# Supplementary material for: Evidence of Rapid Evolution in Herbivory Defense Responses With Conserved Trade‐Offs in Populations of Medicago polymorpha
Source: Ecol Evol. 2025 Sep 25;15(10):e72220. doi: 10.1002/ece3.72220 (PMC12463469; doi:10.1002/ece3.72220)
Supplement: Supplementary file 1 — Table S1: List of plant accessions and places of origin used in this study. Table includes columns for unique accession ID, geographic range (native or invasive), named location of geographic origin, GPS coordinates, source collection information, and experimental usage that corresponds with experiments listed in the manuscript. Each accession is uniquely identified and tracked across multiple experiments to ensure reproducibility and proper documentation of plant material lineage. [file ECE3-15-e72220-s001.xlsx]

## Sheet: accession_information
Accession	Range	Geographic Origin	Coordinates	Collection	Const.&Induced Range Pref. Assays	Within Range Pref. Assays	Protein	POD	PPO
PI368943	Invasive	Chile	-30.6667, -71.5167	USDA collection	x		x
PI368946	Invasive	Chile	-32.9500, -71.5333	USDA collection	x		x
PI368947	Invasive	Chile	-36.5333, -72.4333	USDA collection	x		x
PI368949	Invasive	Chile	-28.47731, -71.17725	USDA collection	x		x
PI368950	Invasive	Chile	-31.6100, -71.5300	USDA collection	x		x
PI368951	Invasive	Chile	-33.1500, -70.9000	USDA collection			x	x
PI368957	Invasive	Chile	-23.58724, -70.37406	USDA collection	x		x
PI368958	Invasive	Chile	-29.9000, -71.2500	USDA collection	x		x
PI368959	Invasive	Chile	39.4833, -6.3667	USDA collection			x	x
PI404356	Invasive	Brazil	-29.3500, -49.7333	USDA collection			x	x
PI458758	Invasive	China	32.1227, 119.3822	USDA collection			x	x
PI568952	Invasive	Peru	-10.698312, -76.041752	USDA collection	x		x
W0076	Invasive	California, United States	40.8701105, -124.1127347	Personal Collection			x	x	x
W0078	Invasive	Uruguay	-34.7458, -55.8641	Personal Collection			x	x
W0130	Invasive	California, United States	40.8701105, -124.1127347	Personal Collection			x	x	x
W0146	Invasive	California, Untied States	40.8701105, -124.1127347	Personal Collection			x	x	x
W0153	Invasive	California, United States	33.148464, -117.24995	Personal Collection			x	x	x
W0155	Invasive	California, United States	38.828, -122.347	Personal Collection			x	x	x
W0156	Invasive	California, United States	37.880417, -122.258565	Personal Collection			x	x	x
W0167	Invasive	California, United States	40.8701105, -124.1127347	Personal Collection			x	x	x
W0517	Invasive	California, United States	40.8701105, -124.1127347	Personal Collection			x	x	x
W0603	Invasive	California, United States	40.8701105, -124.1127347	Personal Collection			x	x	x
W0607	Invasive	Oregon, United States	43.23, -123.356	Personal Collection			x	x	x
W0610	Invasive	California, United States	37.880417, -122.258565	Personal Collection			x	x	x
W63318	Native	Italy	38.11328, 13.37529	USDA collection	x
W65339	Invasive	California, United States	37.445856, -120.430178	USDA collection	x		x
W65340	Invasive	California, United States	37.445856, -120.430178	USDA collection	x		x
W65341	Invasive	California, United States	37.445856, -120.430178	USDA collection	x		x
W65440	Native	Algeria	35.3667, 1.3000	USDA collection	x
W65505	Invasive	California, United States	38.5950, -123.3469	USDA collection	x		x
W65517	Invasive	Alberta, Canada	53.4101, -113.7541	USDA collection	x		x
W65518	Invasive	Alberta, Canada	53.4101, -113.7541	USDA collection	x		x
W65535	Invasive	Alberta, Canada	53.4101, -113.7541	USDA collection	x		x
W65536	Invasive	Alberta, Canada	53.4101, -113.7541	USDA collection	x		x
W65548	Invasive	Czech Republic	49.204090, 16.596327	USDA collection			x
W65586	Invasive	Texas, United States	35.2538, -101.7896	USDA collection	x		x
PI577391	Invasive	California, United States	36.6000, -120.8300	USDA collection		x
PI577392	Invasive	California, United States	37.8833, -122.3000	USDA collection		x
W0044	Invasive	California, United States	38.828, -122.347	Personal Collection		x
W0048	Invasive	California, United States	33.4659373, -117.04007	Personal Collection		x
W0050	Invasive	California, United States	33.148464, -117.24995	Personal Collection		x
W0057	Invasive	Oregon, United States	43.23, -123.356	Personal Collection		x
W0059	Invasive	California, United States	37.880417, -122.258565	Personal Collection		x
W0070	Invasive	Arizona, United States	32.87803262, -111.7489639	Personal Collection		x
W0071	Invasive	California, United States	40.8701105, -124.1127347	Personal Collection		x
W0073	Invasive	California, United States	32.772, -117.075	Personal Collection		x
W0238	Invasive	California, United States	40.8701105, -124.1127347	Personal Collection		x
W0241	Invasive	Oregon, United States	43.23, -123.356	Personal Collection		x
W0244	Invasive	California, United States	33.4659373, -117.04007	Personal Collection		x
W0257	Invasive	California, United States	38.828, -122.347	Personal Collection		x
W0258	Invasive	Florida, United States	29.89472, -81.3144	Personal Collection		x
W0270	Invasive	Arizona, United States	32.87803262, -111.7489639	Personal Collection		x
W0272	Invasive	California, United States	33.148464, -117.24995	Personal Collection		x
W0280	Invasive	California, United States	32.772, -117.075	Personal Collection		x
W0281	Invasive	Florida, United States	29.64778, -81.6514	Personal Collection		x
W0285	Invasive	California, United States	37.880417, -122.258565	Personal Collection		x
W0289	Invasive	California, United States	40.8701105, -124.1127347	Personal Collection		x
W0296	Invasive	California, United States	32.772, -117.075	Personal Collection		x
W0300	Invasive	California, United States	38.828, -122.347	Personal Collection		x
W0301	Invasive	Oregon, United States	43.23, -123.356	Personal Collection		x
W0302	Invasive	Florida, United States	29.89472, -81.3144	Personal Collection		x
W0303	Invasive	California, United States	33.148464, -117.24995	Personal Collection		x
W0320	Invasive	California, United States	33.4659373, -117.04007	Personal Collection		x
W0326	Native	France	43.15515, 3.070667	Personal Collection		x
W0327	Native	Spain	43.45713, 4.353194	Personal Collection		x
W0347	Invasive	California, United States	33.148464, -117.24995	Personal Collection		x
W0348	Invasive	California, United States	40.8701105, -124.1127347	Personal Collection		x
W0349	Invasive	California, United States	37.880417, -122.258565	Personal Collection		x
W0350	Invasive	Oregon, United States	43.23, -123.356	Personal Collection		x
W0351	Invasive	California, United States	33.4659373, -117.04007	Personal Collection		x
W0358	Invasive	California, United States	32.772, -117.075	Personal Collection		x
W0361	Invasive	Florida, United States	29.89472, -81.3144	Personal Collection		x
W0363	Invasive	California, United States	38.828, -122.347	Personal Collection		x
W0429	Invasive	Oregon, United States	43.23, -123.356	Personal Collection		x
W0443	Invasive	Texas, United States	35.3891, -101.8015	Personal Collection		x
W0454	Invasive	California, United States	40.8701105, -124.1127347	Personal Collection		x
W0460	Invasive	Florida, United States	29.89472, -81.3144	Personal Collection		x
W0463	Invasive	California, United States	37.880417, -122.258565	Personal Collection		x
W0466	Invasive	California, United States	33.148464, -117.24995	Personal Collection		x
W0467	Invasive	Florida, United States	29.64778, -81.6514	Personal Collection		x
W0470	Invasive	California, United States	38.828, -122.347	Personal Collection		x
W0474	Invasive	Florida, United States	27.91, -82.35	Personal Collection		x
W0486	Invasive	California, United States	37.880417, -122.258565	Personal Collection		x
W0500	Invasive	California, United States	32.772, -117.075	Personal Collection		x
W0501	Invasive	California, United States	33.148464, -117.24995	Personal Collection		x
W0506	Invasive	Arizona, United States	32.87803262, -111.7489639	Personal Collection		x
W0511	Invasive	Oregon, United States	43.23, -123.356	Personal Collection		x
W0526	Invasive	California, United States	40.8701105, -124.1127347	Personal Collection		x
W0527	Invasive	California, United States	33.148464, -117.24995	Personal Collection		x
W0529	Invasive	California, United States	37.880417, -122.258565	Personal Collection		x
W0530	Invasive	California, United States	43.23, -123.356	Personal Collection		x
W0545	Invasive	California, United States	32.772, -117.075	Personal Collection		x
W0546	Invasive	California, United States	38.828, -122.347	Personal Collection		x
W0549	Invasive	California, United States	33.4659373, -117.04007	Personal Collection		x
W0550	Invasive	Arizona, United States	32.87803262, -111.7489639	Personal Collection		x
W0562	Invasive	Arizona, United States	32.87803262, -111.7489639	Personal Collection		x
W0571	Invasive	California, United States	33.148464, -117.24995	Personal Collection		x
W0581	Invasive	California, United States	37.880417, -122.258565	Personal Collection		x
W0584	Invasive	Oregon, United States	43.23, -123.356	Personal Collection		x
W0587	Invasive	California, United States	33.4659373, -117.04007	Personal Collection		x
W0594	Invasive	California, United States	38.828, -122.347	Personal Collection		x
W0595	Invasive	California, United States	32.772, -117.075	Personal Collection		x
W0615	Invasive	California, United States	37.880417, -122.258565	Personal Collection		x
W0620	Invasive	California, United States	33.4659373, -117.04007	Personal Collection		x
W0622	Invasive	Arizona, United States	32.87803262, -111.7489639	Personal Collection		x
W0634	Invasive	California, United States	38.828, -122.347	Personal Collection		x
W0644	Invasive	California, United States	32.772, -117.075	Personal Collection		x
W0649	Invasive	California, United States	33.148464, -117.24995	Personal Collection		x
W0652	Invasive	Oregon, United States	43.23, -123.356	Personal Collection		x
W0772	Invasive	California, United States	33.4659373, -117.04007	Personal Collection		x
W0780	Invasive	California, United States	33.148464, -117.24995	Personal Collection		x
W0783	Invasive	California, United States	32.772, -117.075	Personal Collection		x
W0790	Invasive	California, United States	38.828, -122.347	Personal Collection		x
W0792	Invasive	California, United States	40.8701105, -124.1127347	Personal Collection		x
W0809	Invasive	California, United States	38.828, -122.347	Personal Collection		x
W0813	Invasive	Florida, United States	29.64778, -81.6514	Personal Collection		x
W0817	Invasive	California, United States	37.880417, -122.258565	Personal Collection		x
W0818	Invasive	Oregon, United States	43.23, -123.356	Personal Collection		x
W0822	Invasive	California, United States	33.148464, -117.24995	Personal Collection		x
W0828	Invasive	Florida, United States	29.89472, -81.3144	Personal Collection		x
W0832	Invasive	California, United States	33.4659373, -117.04007	Personal Collection		x
W0843	Invasive	Arizona, United States	32.87803262, -111.7489639	Personal Collection		x
W0845	Invasive	California, United States	32.772, -117.075	Personal Collection		x
W65339	Invasive	Californ, United States	37.445856, -120.430178	USDA collection		x
PI227022	Native	Iran	32.7900, 48.1200	USDA collection	x		x
PI250782	Native	Afghanistan	31.6167, 65.7167	USDA collection	x		x
PI459130	Native	Turkey	37.9167, 40.2333	USDA collection			x	x
PI478440	Native	Bolivia	-17.8300, -65.9500	USDA collection			x	x
W0077	Native	Spain	43.30143, 2.34460	Personal Collection			x	x	x
W0079	Native	France	43.67624, 3.352244	Personal Collection			x	x	x
W0080	Native	France	43.15515, 3.070667	Personal Collection			x	x	x
W0082	Native	Spain	43.45713, 4.353194	Personal Collection			x	x	x
W0083	Native	France	43.476116, 3.762642	Personal Collection			x	x	x
W0084	Native	France	43.618907, 4.813317	Personal Collection			x	x	x
W0085	Native	Spain	43.39133, 1.792166	Personal Collection			x	x	x
W0113	Native	Spain	43.45713, 4.353194	Personal Collection			x	x	x
W0115	Native	France	43.476116, 3.762642	Personal Collection			x	x	x
W0116	Native	France	43.15515, 3.070667	Personal Collection			x	x	x
W0117	Native	Spain	43.39133, 1.792166	Personal Collection			x	x	x
W0118	Native	France	43.618907, 4.813317	Personal Collection			x	x	x
W0120	Native	France	43.476116, 3.762642	Personal Collection			x	x	x
W0121	Native	Spain	43.301433, 2.344602	Personal Collection			x	x	x
W0122	Native	Portugal	38.818216, 9.142902	Personal Collection			x	x	x
W0123	Native	Spain	43.39133, 1.792166	Personal Collection			x	x	x
W0124	Native	France	43.15515, 3.070667	Personal Collection			x	x	x
W0127	Native	France	43.67624, 3.352244	Personal Collection			x	x	x
W0128	Native	Spain	43.45713, 4.353194	Personal Collection			x	x	x
W0132	Native	France	43.618907, 4.813317	Personal Collection			x	x	x
W0134	Native	France	43.15515, 3.070667	Personal Collection			x	x	x
W0135	Native	Spain	37.265483, 6.854716	Personal Collection			x	x	x
W0137	Native	Portugal	37.054176, -7.742678	Personal Collection			x	x	x
W0138	Native	France	43.67624, 3.352244	Personal Collection			x	x	x
W0140	Native	Spain	43.39133, 1.792166	Personal Collection			x	x	x
W0142	Native	Portugal	37.21667, -7.45	Personal Collection			x	x	x
W0144	Native	Spain	37.531929, 6.286561	Personal Collection			x	x	x
W0145	Native	Spain	43.45713, 4.353194	Personal Collection			x	x	x
W0149	Native	Spain	37.429805, 6.21776	Personal Collection			x	x	x
W0152	Native	Spain	43.301433, 2.344602	Personal Collection			x	x	x
W0154	Native	Portugal	38.818216, 9.142902	Personal Collection			x	x	x
W0157	Native	France	43.476116, 3.762642	Personal Collection			x	x	x
W0158	Native	Spain	43.45713, 4.353194	Personal Collection			x	x	x
W0161	Native	France	43.67624, 3.352244	Personal Collection			x	x	x
W0162	Native	Spain	43.301433, 2.344602	Personal Collection			x	x	x
W0163	Native	Portugal	38.818216, 9.142902	Personal Collection			x	x	x
W0165	Native	France	43.618907, 4.813317	Personal Collection			x	x	x
W0166	Native	Spain	43.39133, 1.792166	Personal Collection			x	x	x
W0168	Native	France	43.15515, 3.070667	Personal Collection			x	x	x
W0419	Native	France	43.618907, 4.813317	Personal Collection			x	x	x
W0420	Native	Spain	43.45713, 4.353194	Personal Collection			x	x	x
W0422	Native	France	43.476116, 3.762642	Personal Collection			x	x	x
W0423	Native	Spain	43.39133, 1.792166	Personal Collection			x	x	x
W0424	Native	France	43.67624, 3.352244	Personal Collection			x	x	x
W0425	Native	France	43.15515, 3.070667	Personal Collection			x	x	x
W0426	Native	Spain	43.301433, 2.344602	Personal Collection			x	x	x
W0427	Native	France	43.5748, 5.02435	Personal Collection			x	x
W0476	Native	Spain	43.301433, 2.344602	Personal Collection			x	x	x
W0477	Native	France	43.15515, 3.070667	Personal Collection			x	x
W0478	Native	Spain	43.45713, 4.353194	Personal Collection			x	x	x
W0479	Native	France	43.618907, 4.813317	Personal Collection			x	x	x
W0480	Native	Spain	43.39133, 1.792166	Personal Collection			x	x	x
W0513	Native	France	43.618907, 4.813317	Personal Collection			x	x	x
W0514	Native	Spain	43.39133, 1.792166	Personal Collection			x	x	x
W0515	Native	France	43.15515, 3.070667	Personal Collection			x	x	x
W0516	Native	Spain	43.301433, 2.344602	Personal Collection			x	x	x
W0518	Native	France	43.476116, 3.762642	Personal Collection			x	x	x
W0600	Native	France	43.15515, 3.070667	Personal Collection			x	x	x
W0601	Native	Spain	43.301433, 2.344602	Personal Collection			x	x	x
W0604	Native	France	43.476116, 3.762642	Personal Collection			x	x	x
W0605	Native	France	43.67624, 3.352244	Personal Collection			x	x	x
W0606	Native	Portugal	38.818216, 9.142902	Personal Collection			x	x	x
W0609	Native	France	43.618907, 4.813317	Personal Collection			x	x	x
W0611	Native	Spain	43.45713, 4.353194	Personal Collection			x	x	x
W0613	Native	Spain	43.39133, 1.792166	Personal Collection			x	x	x
W0747	Native	Spain	37.429805, 6.21776	Personal Collection			x	x	x
W0748	Native	Portugal	38.818216, 9.142902	Personal Collection			x	x	x
W0749	Native	Spain	43.39133, 1.792166	Personal Collection			x	x	x
W0750	Native	France	43.618907, 4.813317	Personal Collection			x	x	x
W0751	Native	Spain	43.45713, 4.353194	Personal Collection			x	x	x
W0752	Native	Portugal	37.21667, -7.45	Personal Collection			x	x	x
W0753	Native	Spain	43.301433, 2.344602	Personal Collection			x	x	x
W64614	Native	Lebanon	33.8667, 36.0333	USDA collection			x	x
W65280	Native	Greece	37.7498, 21.7623	USDA collection	x		x
W65297	Native	Cyprus	35.657266, 34.572163	USDA collection	x		x
W65316	Native	Lebanon	34.4500, 35.8333	USDA collection			x	x
W65318	Native	Greece	41.016220, 24.289171	USDA collection	x		x
W65319	Native	Greece	39.0667, 21.9833	USDA collection			x	x
W65326	Native	France	43.4833, 1.5667	USDA collection			x	x
W65327	Native	France	42.0833, 9.5000	USDA collection			x	x
W65327	Native	France	42.0833, 9.5000	USDA collection	x		x
W65337	Native	Turkey	36.9667, 37.1333	USDA collection	x		x
W65348	Native	France	43.4425, 3.7583	USDA collection	x
W65362	Native	Malta	35.9833, 14.3333	USDA collection	x		x
W65364	Native	Italy	39.90305, 16.36094	USDA collection	x		x
W65376	Native	Italy	40.6400, 15.7900	USDA collection	x		x
W65377	Native	Spain	29.1333, -13.4833	USDA collection	x		x
W65378	Native	Spain	29.1333, -13.4833	USDA collection	x		x
W65382	Native	Spain	29.1351, -13.4912	USDA collection	x		x
W65386	Native	Spain	28.0167, -15.5333	USDA collection	x		x
W65396	Native	Greece	38.64295, 22.0559	USDA collection	x		x
W65424	Native	Algeria	36.4500, 3.0300	USDA collection	x		x
PI250782	Native	Afghanistan	31.6167, 65.7167	USDA collection		x
PI319029	Native	Spain	39.4833, -6.3667	USDA collection		x
PI493291	Native	Portugal	41.6833, -8.8333	USDA collection		x
W0045	Native	Spain	43.301433, 2.344602	Personal Collection		x
W0046	Native	France	43.476116, 3.762642	Personal Collection		x
W0047	Native	France	43.67624, 3.352244	Personal Collection		x
W0049	Native	Portugal	37.21667, -7.45	Personal Collection		x
W0053	Native	Italy	44.086395, 12.187785	Personal Collection		x
W0054	Native	Portugal	38.818216, 9.142902	Personal Collection		x
W0058	Native	Spain	37.265483, 6.854716	Personal Collection		x
W0060	Native	Spain	37.429805, 6.21776	Personal Collection		x
W0088	Native	Portugal	37.21667, -7.45	Personal Collection		x
W0239	Native	Spain	43.45713, 4.353194	Personal Collection		x
W0245	Native	Portugal	37.168255, 8.090313	Personal Collection		x
W0255	Native	France	43.15515, 3.070667	Personal Collection		x
W0256	Native	Spain	43.301433, 2.344602	Personal Collection		x
W0261	Native	Italy	44.33056, 12.295502	Personal Collection		x
W0265	Native	Spain	37.531929, 6.286561	Personal Collection		x
W0271	Native	Spain	43.39133, 1.792166	Personal Collection		x
W0278	Native	Italy	45.54167, 10.21667	Personal Collection		x
W0279	Native	Spain	37.429805, 6.21776	Personal Collection		x
W0287	Native	Italy	44.48787, 11.9955	Personal Collection		x
W0290	Native	Spain	43.45713, 4.353194	Personal Collection		x
W0295	Native	Italy	44.086395, 12.187785	Personal Collection		x
W0304	Native	Spain	43.39133, 1.792166	Personal Collection		x
W0305	Native	Spain	37.265483, 6.854716	Personal Collection		x
W0306	Native	Spain	37.449665, 6.569143	Personal Collection		x
W0307	Native	Portugal	37.21667, -7.45	Personal Collection		x
W0321	Native	Spain	43.45713, 4.353194	Personal Collection		x
W0337	Native	Spain	43.45713, 4.353194	Personal Collection		x
W0352	Native	Spain	37.531929, 6.286561	Personal Collection		x
W0353	Native	Italy	45.54167, 10.21667	Personal Collection		x
W0362	Native	Spain	37.265483, 6.854716	Personal Collection		x
W0364	Native	Italy	44.33056, 12.295502	Personal Collection		x
W0431	Native	Spain	43.39133, 1.792166	Personal Collection		x
W0434	Native	Italy	44.086395, 12.187785	Personal Collection		x
W0444	Native	France	43.476116, 3.762642	Personal Collection		x
W0446	Native	Portugal	38.818216, 9.142902	Personal Collection		x
W0448	Native	Portugal	37.21667, -7.45	Personal Collection		x
W0450	Native	Spain	43.39133, 1.792166	Personal Collection		x
W0452	Native	France	43.15515, 3.070667	Personal Collection		x
W0453	Native	France	43.204557, 2.37969	Personal Collection		x
W0455	Native	Italy	41.986, 12.073	Personal Collection		x
W0456	Native	Italy	44.33056, 12.295502	Personal Collection		x
W0458	Native	France	43.15515, 3.070667	Personal Collection		x
W0459	Native	Spain	43.45713, 4.353194	Personal Collection		x
W0462	Native	Portugal	37.054176, -7.742678	Personal Collection		x
W0464	Native	Spain	43.301433, 2.344602	Personal Collection		x
W0471	Native	Italy	45.54167, 10.21667	Personal Collection		x
W0472	Native	Spain	37.531929, 6.286561	Personal Collection		x
W0488	Native	Spain	43.39133, 1.792166	Personal Collection		x
W0490	Native	Portugal	37.708491, 8.099286	Personal Collection		x
W0492	Native	Spain	43.45713, 4.353194	Personal Collection		x
W0493	Native	Spain	37.531929, 6.286561	Personal Collection		x
W0524	Native	Spain	37.531929, 6.286561	Personal Collection		x
W0525	Native	Spain	43.39133, 1.792166	Personal Collection		x
W0528	Native	Italy	41.986, 12.073	Personal Collection		x
W0531	Native	Spain	37.265483, 6.854716	Personal Collection		x
W0532	Native	Spain	43.39083, -4.509908	Personal Collection		x
W0533	Native	Spain	43.45713, 4.353194	Personal Collection		x
W0535	Native	Portugal	37.168255, 8.090313	Personal Collection		x
W0536	Native	Portugal	37.708491, 8.099286	Personal Collection		x
W0592	Native	Italy	37.9370, 15.3290	Personal Collection		x
W0597	Native	France	43.476116, 3.762642	Personal Collection		x
W0614	Native	Spain	37.429805, 6.21776	Personal Collection		x
W0617	Native	Italy	43.7752, 11.3565	Personal Collection		x
W0618	Native	Italy	41.986, 12.073	Personal Collection		x
W0619	Native	Portugal	37.21667, -7.45	Personal Collection		x
W0623	Native	Portugal	37.708491, 8.099286	Personal Collection		x
W0624	Native	Spain	43.39083, -4.509908	Personal Collection		x
W0625	Native	Spain	43.301433, 2.344602	Personal Collection		x
W0626	Native	Spain	43.39133, 1.792166	Personal Collection		x
W0627	Native	Italy	41.75583, 12.29167	Personal Collection		x
W0771	Native	Spain	43.45713, 4.353194	Personal Collection		x
W0774	Native	Portugal	37.054176, -7.742678	Personal Collection		x
W0776	Native	Portugal	37.21667, -7.45	Personal Collection		x
W0779	Native	Spain	43.301433, 2.344602	Personal Collection		x
W0781	Native	Spain	43.39083, -4.509908	Personal Collection		x
W0785	Native	Italy	40.9828, 17.245	Personal Collection		x
W0793	Native	Spain	37.429805, 6.21776	Personal Collection		x
W0814	Native	Spain	43.39083, -4.509908	Personal Collection		x
W0816	Native	Spain	43.45713, 4.353194	Personal Collection		x
W0819	Native	Spain	43.301433, 2.344602	Personal Collection		x
W0834	Native	France	43.204557, 2.37969	Personal Collection		x
W0836	Native	Spain	43.39133, 1.792166	Personal Collection		x
W0844	Native	Spain	43.39133, 1.792166	Personal Collection		x
W65435	Native	Algeria	35.7000, 2.6000	USDA collection		x
